# Supplementary material for: Myocardial DYRK1B Expression Is Increased in Patients with Impaired Cardiac Contractility and Sleep-Disordered Breathing
Source: Antioxidants (Basel). 2025 Jan 29;14(2):163. doi: 10.3390/antiox14020163 (PMC11851367; doi:10.3390/antiox14020163)
Supplement: Supplementary file 1 [file antioxidants-14-00163-s001.zip]

Archive with 1 entries (1 files):
- antioxidants-3399703-supplementary.pdf
